# Supplementary material for: Functions of the Thyroid-Stimulating Hormone on Key Developmental Features Revealed in a Series of Zebrafish Dyshormonogenesis Models
Source: Cells. 2021 Aug 4;10(8):1984. doi: 10.3390/cells10081984 (PMC8391828; doi:10.3390/cells10081984)
Supplement: Supplementary file 1 [file cells-10-01984-s001.zip]

Archive with 1 entries (1 files):
- cells-1269928-supplementary.pdf
